# Supplementary material for: BAL Proteomic Signature of Lung Adenocarcinoma in IPF Patients and Its Transposition in Serum Samples for Less Invasive Diagnostic Procedures
Source: Int J Mol Sci. 2023 Jan 4;24(2):925. doi: 10.3390/ijms24020925 (PMC9861565; doi:10.3390/ijms24020925)
Supplement: Supplementary file 1 [file ijms-24-00925-s001.zip]

Archive with 5 entries (5 files):
- Figure S1A and B.tif
- Figure S2.tif
- Table S1.pdf
- Table S2 Process Networks.pdf
- Table S3 Pathways Maps.pdf
